# Supplementary material for: A Novel SPR Immunosensor Based on Dual Signal Amplification Strategy for Detection of SARS-CoV-2 Nucleocapsid Protein
Source: Biosensors (Basel). 2023 May 15;13(5):549. doi: 10.3390/bios13050549 (PMC10216089; doi:10.3390/bios13050549)
Supplement: Supplementary file 1 [file biosensors-13-00549-s001.zip]

Archive with 1 entries (1 files):
- biosensors-2371922-supplementary.pdf
